# Supplementary material for: Loss of DUSP4 Expression as a Prognostic Biomarker in Clear Cell Renal Cell Carcinoma
Source: Diagnostics (Basel). 2021 Oct 19;11(10):1939. doi: 10.3390/diagnostics11101939 (PMC8534388; doi:10.3390/diagnostics11101939)
Supplement: Supplementary file 1 [file diagnostics-11-01939-s001.zip]

Archive with 1 entries (1 files):
- diagnostics-1390852-supplementary.pdf
